# Supplementary material for: Trematocine-derived antimicrobial peptides from the Antarctic fish Trematomus bernacchaii: potent antibacterial agents against ESKAPE pathogens
Source: Front Microbiol. 2024 Aug 7;15:1447301. doi: 10.3389/fmicb.2024.1447301 (PMC11335685; doi:10.3389/fmicb.2024.1447301)
Supplement: Supplementary file 1 [file Data_Sheet_1.XLSX]

## Sheet: Gram neg
Species	Strain number	Susceptibility categorization	AMR genotype	MIC TremWT	MIC Trem HK	MIC Trem HSK	MBC TremWT	MBC Trem HK	MBC Trem HSK	Ertapenem DD	Meropenem MIC	Meropenem MIC	Imipenem MIC	Imipenem MIC	Piperacillin-tazobactam MIC	Piperacillin-tazobactam MIC	Aztreonam MIC	Aztreonam MIC	Cefotaxime MIC	Cefotaxime MIC	Ceftazidime MIC	Ceftazidime MIC	Cefepime MIC	Cefepime MIC	Ceftazidime-avibactam MIC	Ceftazidime-avibactam MIC	Ceftolozane-tazobactam MIC	Ceftolozane-tazobactam MIC	Meropenem-vaborbactam MIC	Meropenem-vaborbactam MIC	Ciprofloxacin MIC	Ciprofloxacin MIC	Amikacin MIC	Amikacin MIC	Amoxi-clav MIC	Amoxi-clav MIC	Gentamicin MIC	Gentamicin MIC	Tobramicina MIC	Tobramicina MIC	Trimethoprim-sulfamethoxazole MIC	Trimethoprim-sulfamethoxazole MIC	Colistin MIC	Colistin MIC
P.aeruginosa	1	R	VIM	>32	32	32	>32	>32	>32		>=16	R	>=16	R	8	I	16	I			16	R	>=32	R	>=16	R	>=32	R	32	R	>=4	R	16	S					>=16	R
P.aeruginosa	2	R	GES	>32	32	32	>32	>32	>32		>=16	R	8	R	32	R	4	I			8	I	16	R	>=16	S	4	S	>=64	R	>=4	R	8	S					<=2	S
P.aeruginosa	3	R	IMP	>32	>32	32	>32	>32	>32		>=16	R	>=16	R	64	R	4	I			>=64	R	>=32	R	>=16	R	>=32	R	>=64	R	>=4	R	32	R					>=16	R
P.aeruginosa	4	R	IMP	>32	32	16	>32	>32	32		>=16	R	>=16	R	32	R	4	I			>=64	R	>=32	R	>=16	R	>=32	R	>=64	R	>=4	R	32	R					>=16	R
P.aeruginosa	5	R	VIM	>32	>32	32	>32	>32	>32		>=16	R	>=16	R	16	I	16	I			>=64	R	>=32	R	>=16	R	>=32	R	32	R	>=4	R	32	R					>=16	R
P.aeruginosa	1	S	ND	>32	32	32	>32	>32	>32		1	S	4	I	8	I	2	I			2	I	8	I	2	S	1	S	<=0,5	S	0,5	S	4	S					<=2	S
P.aeruginosa	2	S	ND	>32	>32	32	>32	>32	>32		1	S	1	I	<=4	I	4	I			2	I	2	I	2	S	0.5	S	<=0,5	S	0,12	S	2	S					<=2	S
P.aeruginosa	3	S	ND	>32	>32	32	>32	>32	>32		1	S	2	I	<=4	I	2	I			2	I	2	I	2	S	0,5	S	<=0,5	S	0,25	I	2	S					<=2	S
P.aeruginosa	4	S	ND	>32	>32	32	>32	>32	>32		1	S	2	I	8	I	2	I			2	I	>=32	R	2	S	1	S	<=0,5	S	>=4	R	2	S					<=2	S
P.aeruginosa	5	S	ND	>32	32	16	>32	>32	>32		<=0,25	S	2	I	8	I	16	I			2	I	2	I	2	S	0,5	S	<=0,5	S	0,12	I	4	S					<=2	S
K.pneumoniae	1	R	KPC; OXA-48 like	>32	32	16	>32	>32	32	R	>=16	R	>=16	R	>=128	R	32	R	>=64	R	>=64	R	>=32	R	8	S	>=32	R	16	R	>=4	R	32	R	>=32	R	<=1	S			>=16	R
K.pneumoniae	2	R	KPC	>32	>32	32	>32	>32	32	R	4	I	<=0,25	S	>=128	R	4	I	>=64	R	>=64	R	>=32	R	<=0,12	S	4	S	<=0,5	S	>=4	R	8	S	>=32	R	>=16	R			>=16	R
K.pneumoniae	3	R	NDM; CTX-M	>32	32	32	>32	>32	32	R	>=16	R	>=16	R	>=128	R	>=64	R	>=64	R	>=64	R	>=32	R	>=16	R	>=32	R	>=64	R	>=4	R	16	R	>=32	R	>=16	R			>=16	R
K.pneumoniae	4	R	KPC	>32	32	32	>32	>32	32	R	>=16	R	>=16	R	>=128	R	32	R	>=64	R	>=64	R	>=32	R	8	S	>=32	R	32	R	>=4	R	32	R	>=32	R	>=16	R			<=1	S
K.pneumoniae	5	R	KPC Δ	>32	>32	32	>32	>32	32	R	4	I	1	S	>=128	R	4	I	>=64	R	>=64	R	>=32	R	>=16	R	>=32	R	<=0,5	S	>=4	R	32	R	>=32	R	<=1	S			>=16	R
K.pneumoniae	1	S	ND	>32	32	32	>32	32	32	S	<=0,25	S	<=0,25	S	<=4	S	<=1	S	<=0,25	S	<=0,12	S	<=0,12	S	<=0,12	S	<=0,25	S	<=0,5	S	<=0,06	S	<=1	S	16	R	<=1	S			>=16	R
K.pneumoniae	2	S	ND	>32	32	32	>32	32	32	S	<=0,25	S	<=0,25	S	<=4	S	<=1	S	<=0,25	S	0.25	S	<=0,12	S	<=0,12	S	<=0,25	S	<=0,5	S	<=0,06	S	<=1	S	<=2	S	<=1	S			<=1	S
K.pneumoniae	3	S	ND	>32	32	32	>32	32	32	S	<=0,25	S	<=0,25	S	<=4	S	<=1	S	<=0,25	S	<=0,12	S	<=0,12	S	<=0,12	S	<=0,25	S	<=0,5	S	<=0,06	S	<=1	S	<=2	S	<=1	S			<=1	S
K.pneumoniae	4	S	ND	>32	>32	32	>32	>32	32	S	<=0,25	S	<=0,25	S	<=4	S	<=1	S	<=0,25	S	<=0,12	S	<=0,12	S	<=0,12	S	<=0,25	S	<=0,5	S	<=0,06	S	<=1	S	<=2	S	<=1	S			<=1	S
K.pneumoniae	5	S	ND	>32	32	32	>32	32	32	S	<=0,25	S	<=0,25	S	<=4	S	<=1	S	<=0,25	S	<=0,12	S	<=0,12	S	<=0,12	S	<=0,25	S	<=0,5	S	<=0,06	S	<=1	S	32	R	<=1	S			>=16	R
A.baumannii	1	R	ND	>32	8	8	>32	8	8		>=16	R	>=16	R																	>=4	R	>=64	R	>=32	R	>=16	R			>=16	R	>=8	R
A.baumannii	2	R	ND	>32	8	8	>32	8	8		>=16	R	>=16	R																	>=4	R	>=64	R	>=32	R	>=16	R			>=16	R	4	R
A.baumannii	3	R	ND	>32	8	8	>32	8	8		>=16	R	>=16	R																	>=4	R	>=64	R	>=32	R	>=16	R			>=16	R	>=8	R
A.baumannii	4	R	ND	>32	8	8	>32	8	16		>=16	R	>=16	R																	>=4	R	>=64	R	>=32	R	8	R			8	R	4	R
A.baumannii	5	R	ND	>32	8	8	>32	8	8		>=16	R	>=16	R																	>=4	R	>=64	R			>=16	R			>=16	R	4	R
A.baumannii	1	S	ND	>32	8	8	>32	16	8		>=16	R	>=16	R																	>=4	R	32	R			>=16	R			>=16	R	0.5	S
A.baumannii	2	S	ND	>32	8	8	>32	8	8		>=16	R	>=16	R																	>=4	R	>=64	R			>=16	R			>=16	R	0.5	S
A.baumannii	3	S	ND	>32	8	8	>32	8	8		>=16	R	>=16	R																	>=4	R	<=1	S			2	S			>=16	R	0.5	S
A.baumannii	4	S	ND	>32	8	4	>32	8	8		>=16	R	>=16	R																	>=4	R	>=64	R			>=16	R			>=16	R	1	S
A.baumannii	5	S	ND	32	8	8	32	8	8		<=0,25	S	1	S																	0.25	I	<=1	S			2	S			<=1	S	<=0,25	S

## Sheet: Gram pos
Specie	numero ceppo	Suscettibilità	Genotipo	MIC TremWT	MIC Trem HK	MIC Trem HSK	MBC TremWT	MBC Trem HK	MBC Trem HSK	Amp/sulbactam MIC	Amp/sulbactam MIC	Imipenem MIC	Imipenem MIC	Ciprofloxacin MIC	Ciprofloxacin MIC	Levofloxacin MIC	Levofloxacin MIC	Linezolid MIC	Linezolid MIC	Teicoplanina MIC	Teicoplanina MIC	Vancomicina MIC	Vancomicina MIC	Tigeciclina MIC	Tigeciclina MIC	Oxacillina MIC	Oxacillina MIC	Gentamicin MIC	Gentamicin MIC	Eritromicina MIC	Eritromicina MIC	Clindamicina MIC	Clindamicina MIC	Daptomicina MIC	Daptomicina MIC	Tetraciclina MIC	Tetraciclina MIC	Acido fusidico MIC	Acido fusidico MIC	Mupirocina MIC	Mupirocina MIC	Rifampicina MIC	Rifampicina MIC	Trim-Sulfa MIC	Trim-Sulfa MIC
E.faecium	1	R	VanA +	16	8	8	32	8	8	>=32	R	2	I	1	S	0.25	S	2	S	>=32	R	8	R	0.5	R
E.faecium	2	R	VanA +	16	8	8	32	16	8	16	R	>=16	R	>=8	R	>=8	R	2	S	8	R	8	R	<=0,12	S
E.faecium	3	R	VanA +	16	4	4	32	8	4	>=32	R	>=16	R	>=8	R	>=8	R	2	S	>=32	R	>=32	R	<=0,12	S
E.faecium	4	R	VanB +	8	4	4	16	8	8	>=32	R	>=16	R	>=8	R	>=8	R	2	S	>=32	R	>=32	R	<=0,12	S
E.faecium	5	R	VanA +	32	8	4	32	8	8	>=32	R	>=16	R	>=8	R	>=8	R	2	S	>=32	R	>=32	R	1	R
E.faecium	1	S	ND	32	8	8	32	8	8	>=32	>R	>=16	R	>=8	R	>=8	R	2	S	<=0,5	S	<=0,5	S	<=0,12	S
E.faecium	2	S	ND	32	8	8	32	8	8	<=2	S	2	I	<=0,5	S	2	S	2	S	<=0,5	S	<=0,5	S	<=0,12	S
E.faecium	3	S	ND	32	4	4	32	8	8	<=2	S	4	I	2	S	2	S	2	S	<=0,5	S	<=0,5	S	<=0,12	S
E.faecium	4	S	ND	16	8	8	32	8	8	>=32	R	>=16	R	>=8	R	>=8	R	2	S	<=0,5	S	<=0,5	S	<=0,12	S
E.faecium	5	S	ND	32	8	8	32	8	8	16	R	>=16	R	>=8	R	>=8	R	2	S	<=0,5	S	<=0,5	S	<=0,12	S
S. aureus	1	R	MecA +	16	4	8	32	4	8							>=8	R	2	S	<=0,5	S	1	S	<=0,12	S	>=4	R	>=16	R	>=8	R	0.25	S	0.25	S	>=16	R	<=0,5	S	<=1	S	<=0,03	S	<=0,5	S
S. aureus	2	R	MecC+	8	8	8	8	8	8							>=8	R	2	S	<=0,5	S	1	S	<=0,12	S	>=4	R	<=0,5	S	>=8	R	0.25	S	0.25	S	<=1	S	<=0,5	S	<=1	S	<=0,03	S	<=0,5	S
S. aureus	3	R	MecA+	16	8	8	32	16	16							0.25	I	2	S	<=0,5	S	1	S	<=0,12	S	>=4	R	<=0,5	S	1	S	0.25	S	0.25	S	<=1	S	<=0,5	S	<=1	S	<=0,03	S	<=0,5	S
S. aureus	4	R	MecA+	16	8	8	32	16	8							>=8	R	2	S	<=0,5	S	<=0,5	S	<=0,12	S	>=4	R	<=0,5	S	1	S	0.25	S	0.25	S	<=1	S	<=0,5	S	<=1	S	<=0,03	S	<=0,5	S
S. aureus	5	R	MecC+	16	8	8	16	8	8							>=8	R	2	S	<=0,5	S	<=0,5	S	<=0,12	S	>=4	R	<=0,5	S	>=8	R	0.25	S	0.5	S	<=1	S	<=0,5	S	<=1	S	<=0,03	S	<=0,5	S
S. aureus	1	S	ND	16	8	8	16	8	8							0.25	I	2	S	<=0,5	S	1	S	<=0,12	S	0.5	S	4	R	>=8	R	0.25	S	0.25	S	<=1	S	<=0,5	S	<=1	S	<=0,03	S	<=0,5	S
S. aureus	2	S	ND	16	8	8	32	8	8							>=8	R	2	S	<=0,5	S	1	S	<=0,12	S	0.5	S	>=16	R	1	S	0.25	S	0.25	S	<=1	S	<=0,5	S	<=1	S	<=0,03	S	8	R
S. aureus	3	S	ND	16	8	8	32	8	8							>=8	R	2	S	<=0,5	S	<=0,5	S	0.25	S	0.5	S	<=0,5	S	>=8	R	0.25	S	<=0,12	S	<=1	S	4	R	<=1	S	<=0,03	S	<=0,5	S
S. aureus	4	S	ND	16	8	8	16	8	8							>=8	R	2	S	<=0,5	S	<=0,5	S	0.25	S	0.5	S	<=0,5	S	>=8	R	0.25	S	<=0,12	S	<=1	S	<=0,5	S	<=1	S	<=0,03	S	<=0,5	S
S. aureus	5	S	ND	16	8	8	16	8	8							>=8	R	2	S	<=0,5	S	<=0,5	S	0.25	S	0.5	S	<=0,5	S	>=8	R	0.25	S	0.25	S	<=1	S	<=0,5	S	<=1	S	<=0,03	S	<=0,5	S

## Sheet: mic50 e mic90
	MIC ± SD (µg/mL)			MIC 50			MIC 90
	Trem WT	Trem HK	Trem HSK	Trem WT	Trem HK	Trem HSK	Trem WT	Trem HK	Trem HSK
E. faecium	23.2 ± 9.6	6.8 ± 1.9	6.4 ± 2.1	32	8	8	32	8	8
S. aureus	15.2 ± 2.5	7.6 ± 1.3	8.0 ± 0.0	16	8	8	16	8	8
K. pneumoniae	>32	32.0 ± 0.0	30.4 ± 5.1	>32	32	32	>32	32	32
A. baumannii	>32	8.0 ± 0.0	7.6 ± 1.3	>32	8	8	>32	8	8
P. aeruginosa	>32	>32	28.8 ±6.7	>32	>32	32	>32	>32	32
	MBC ± SD (µg/mL)			MBC 50			MBC 90
	Trem WT	Trem HK	Trem HSK	Trem WT	Trem HK	Trem HSK	Trem WT	Trem HK	Trem HSK
E. faecium	30.4 ± 5.1	8.8 ± 2.5	7.6 ± 1.3	32	8	8	32	8	8
S. aureus	23.2 ± 9.6	9.2 ± 3.8	8.8 ± 2.5	32	8	8	32	8	8
K. pneumoniae	>32	>32	32.0 ± 0.0	>32	>32	32	>32	>32	32
A. baumannii	>32	8.8 ± 2.5	8.8 ± 2.5	>32	8	8	>32	8	8
P. aeruginosa	>32	>32	>32	>32	>32	>32	>32	>32	>32

## Sheet: table 
Species	Strain number (R/S)	Antimicrobial resistance genes detected
Pseudomonas aeruginosa	10 (5/5)	blaVIM (2), blaIMP(2), blaGES (1)
Klebsiella pneumoniae	10 (5/5)	blaKPC (3*), blaKPC & blaOXA-48 (1), blaNDM & blaCTX-M (1)
Acinetobacter baumannii	10 (5/5)	-
Staphylococcus aureus	10 (5/5)	mecA (3), mecC (2)
Enterococcus faecium	10 (5/5)	vanA (4), vanB (1)
