# Supplementary material for: Trematocine-derived antimicrobial peptides from the Antarctic fish Trematomus bernacchaii: potent antibacterial agents against ESKAPE pathogens
Source: Front Microbiol. 2024 Aug 7;15:1447301. doi: 10.3389/fmicb.2024.1447301 (PMC11335685; doi:10.3389/fmicb.2024.1447301)
Supplement: Supplementary file 3 [file Table_2.XLSX]

## Sheet: Sheet1
				KpR-TremHK growth curves													KpR-TremHSK growth curves													KpS-TremHK growth curves													KpS-TremHSK growth curves
2xMIC_1	2xMIC_2	2xMIC_3	MIC_1	MIC_2	MIC_3	MIC/2_1	MIC/2_2	MIC/2_3	Ctrl1	Ctrl2	Ctrl3		2xMIC_1	2xMIC_2	2xMIC_3	MIC_1	MIC_2	MIC_3	MIC/2_1	MIC/2_2	MIC/2_3	Ctrl1	Ctrl2	Ctrl3		2xMIC_1	2xMIC_2	2xMIC_3	MIC_1	MIC_2	MIC_3	MIC/2_1	MIC/2_2	MIC/2_3	Ctrl1	Ctrl2	Ctrl3		2xMIC_1	2xMIC_2	2xMIC_3	MIC_1	MIC_2	MIC_3	MIC/2_1	MIC/2_2	MIC/2_3	Ctrl1	Ctrl2
0.0687768	0.0917077	0.148516	0.0927448	0.168164	0.0450907	0.141539	0.068866	0.0985946	0.0332331	0.148337	0.13043		0.0811763	0.0906466	0.131177	0.10748	0.147264	0.0572557	0.123985	0.0863732	0.101642	0.116635	0.0886541	0.106711		0.0690868	0.131241	0.111672	0.0427503	0.123664	0.139586	0.0894227	0.134642	0.0879355	0.0843401	0.0984563	0.135204		0.118393	0.100536	0.0870715	0.152391	0.0961777	0.0574313	0.114537	0.118567	0.0698956	0.143278	0.0960864
0.0886371	0.0596398	0.160723	0.0995974	0.118867	0.0875352	0.193565	0.110399	0.00503626	0.103575	0.10651	0.110914		0.0741736	0.0680524	0.160774	0.0539381	0.123489	0.134573	0.086714	0.122335	0.102951	0.142248	0.0684775	0.110275		0.111099	0.123956	0.0769446	0.119845	0.109716	0.0764395	0.103057	0.112043	0.0939008	0.105943	0.0849631	0.133094		0.0770183	0.112693	0.116289	0.109756	0.141434	0.0548095	0.106813	0.105661	0.0905262	0.078487	0.0833969
0.118941	0.12085	0.0662085	0.0385672	0.0922233	0.17521	0.128609	0.0876596	0.0927315	0.107685	0.119388	0.117928		0.114344	0.101693	0.0869635	0.104042	0.0884072	0.116551	0.124346	0.111271	0.0733825	0.140479	0.108157	0.0963634		0.123136	0.135891	0.0499731	0.0661832	0.114825	0.124992	0.100593	0.103532	0.104876	0.0894746	0.127522	0.134004		0.101063	0.114397	0.0905403	0.0889554	0.160647	0.0563973	0.0849604	0.165041	0.0529989	0.149231	0.128094
0.0859639	0.0978899	0.122146	0.13019	0.0670425	0.108767	0.12192	0.0496325	0.137447	0.0692101	0.184376	0.151414		0.081946	0.0880565	0.132998	0.124149	0.0766299	0.108221	0.0775342	0.110707	0.123759	0.149999	0.124358	0.130643		0.0308496	0.167206	0.110944	0.0445855	0.150314	0.1111	0.0858268	0.0840674	0.139106	0.121761	0.151896	0.152343		0.111299	0.084611	0.11009	0.14449	0.0434978	0.118012	0.0908216	0.104444	0.107735	0.127556	0.13109
0.0573136	0.120746	0.127941	0.103387	0.0946486	0.104964	0.13745	0.101913	0.072637	0.18509	0.190193	0.203716		0.079344	0.106962	0.113694	0.127993	0.0789887	0.105019	0.154243	0.105448	0.0523091	0.179529	0.177076	0.222396		0.0694983	0.0857395	0.153762	0.11076	0.0590785	0.133162	0.12464	0.13062	0.0537399	0.217333	0.246994	0.177673		0.104032	0.0605839	0.141384	0.149305	0.0885709	0.0681239	0.089925	0.112544	0.100531	0.22263	0.185716
0.0736884	0.131059	0.101253	0.0920367	0.113403	0.0975606	0.134567	0.0938048	0.0836281	0.294562	0.260515	0.296923		0.0645812	0.161206	0.074213	0.104956	0.119177	0.0848669	0.112482	0.0999647	0.0995532	0.294617	0.294832	0.262552		0.101392	0.110673	0.0969351	0.0915342	0.0977596	0.113706	0.1476	0.0573429	0.104057	0.324755	0.322354	0.312891		0.0862325	0.0696827	0.150085	0.0997738	0.0933291	0.109897	0.107863	0.0944312	0.100706	0.29617	0.278109
0.0957156	0.0992606	0.108024	0.0893718	0.124018	0.0896099	0.0398031	0.143142	0.129055	0.379326	0.425981	0.403694		0.110659	0.0860105	0.10333	0.0654179	0.183883	0.0596987	0.100425	0.106834	0.101741	0.406068	0.393552	0.40938		0.146737	0.0733302	0.088933	0.0787213	0.139443	0.0848353	0.0902313	0.14932	0.0694488	0.472273	0.4492	0.416527		0.103544	0.0827255	0.11673	0.100357	0.0823064	0.123336	0.070965	0.113743	0.118292	0.390323	0.423359
0.101288	0.0734858	0.131226	0.106415	0.100774	0.0958104	0.123913	0.0894523	0.098635	0.491117	0.55807	0.507813		0.078174	0.153241	0.0685846	0.0936524	0.11145	0.106898	0.114471	0.104831	0.0926986	0.492892	0.533929	0.530179		0.193353	0.0441964	0.068451	0.0846505	0.10999	0.11136	0.115351	0.0991465	0.0945026	0.531871	0.547595	0.510535		0.201722	0.0892177	0.0120599	0.116269	0.0966472	0.0930842	0.0787249	0.100394	0.123881	0.526349	0.513615
0.097811	0.112983	0.0922061	0.119869	0.0916544	0.0914762	0.117412	0.0809305	0.116657	0.60416	0.591717	0.589123		0.0844243	0.105616	0.10996	0.135881	0.0800096	0.0961094	0.0714382	0.107753	0.129809	0.578876	0.592236	0.613888		0.0416465	0.18363	0.0807235	0.118643	0.0995107	0.0848467	0.0592729	0.109006	0.143721	0.572356	0.648797	0.548847		0.093058	0.101486	0.105456	0.0756718	0.0948436	0.135485	0.0894649	0.098639	0.114896	0.616562	0.586912
0.0907233	0.0806746	0.131602	0.0508926	0.143605	0.108502	0.106642	0.107426	0.103932	0.685056	0.664721	0.648223		0.0924986	0.125513	0.0789886	0.123126	0.0956014	0.093273	0.0890349	0.119673	0.100293	0.655236	0.669462	0.673302		0.0891749	0.0903308	0.126494	0.0736317	0.156202	0.0731667	0.120633	0.0735533	0.126813	0.627314	0.662567	0.66012		0.0826254	0.174721	0.0456538	0.102833	0.10518	0.0979863	0.0621301	0.066643	0.174227	0.675153	0.656158
0.137213	0.0632877	0.1025	0.082703	0.144864	0.0754327	0.0737483	0.0601001	0.196152	0.733071	0.697882	0.771047		0.149494	0.0107203	0.136786	0.108416	0.325974	0.094442	0.0988651	0.130025	0.0831102	0.672064	0.83487	0.695066		0.137862	0.137732	0.0304053	0.14432	0.0820659	0.0766136	0.142985	0.11572	0.095295	0.842099	0.766312	0.554589		0.0795952	0.0549317	0.168473	0.120968	0.085473	0.0995595	0.0711687	0.174509	0.0573223	0.737912	0.655976
0.119517	0.0459969	0.137486	0.158317	0.0390441	0.105638	0.118703	0.0137866	0.224511	0.666622	0.816475	0.922904		0.0867242	0.151714	0.0585618	0.101309	0.0296268	0.181064	0.178025	0.0705812	0.0603941	0.810781	0.777215	0.818004		0.130528	0.0694033	0.106069	0.0866513	0.13409	0.0822583	0.0947638	0.291354	0.0578819	0.742267	0.835451	0.717282		0.0986598	0.116872	0.0844684	0.0666132	0.147737	0.0916494	0.0624981	0.08207	0.158432	0.785696	0.864587
0.0988167	0.0142734	0.18991	0.1545	0.0958336	0.0526661	0.196718	0.0866249	0.163657	1.00119	0.784336	0.818474		0.0270489	0.182716	0.0872347	0.0665002	0.104185	0.141315	0.1265	0.0869575	0.0985426	0.753294	0.922869	0.927837		0.0220528	0.21588	0.112173	0.0115087	0.254075	0.0604339	0.239594	0.205465	0.181941	0.657314	0.809439	0.918247		0.131536	0.058656	0.109808	0.1267	0.0963026	0.0829972	0.190497	0.102155	0.0133479	0.843096	0.887089
0.120415	0.201736	0.0191509	0.124889	0.0761506	0.10196	0.219008	0.261696	0.146295	0.800365	0.948985	1.00465		0.0505605	0.0216808	0.224759	0.0728038	0.0323691	0.206827	0.127387	0.096169	0.0884445	0.868371	1.05204	0.833591		0.139573	0.0832508	0.0831764	0.115989	0.102252	0.0847592	0.242634	0.309465	0.335901	0.936048	0.815217	0.747734		0.158527	0.152897	0.0114238	0.0881154	0.023787	0.194098	0.133147	0.114707	0.0581465	1.05881	0.942807
0.088388	0.138498	0.0761144	0.0885409	0.050926	0.163533	0.363499	0.275185	0.288316	1.04443	0.884526	0.975041		0.025774	0.0225834	0.300191	0.0515775	0.0513795	0.209043	0.17909	0.091287	0.0416227	1.01997	0.931152	0.952876		0.053252	0.113055	0.246197	0.0248496	0.136608	0.141543	0.411084	0.359963	0.425953	0.896152	0.915958	0.77089		0.168714	0.0310681	0.100217	0.0512878	0.12468	0.130032	0.0998038	0.108665	0.100531	0.985536	0.870602
0.169081	0.0757257	0.0581934	0.0419271	0.156286	0.104787	0.478284	0.350417	0.482298	0.92841	1.03758	1.09101		0.0499256	0.0480344	0.19604	0.105237	0.038376	0.168387	0.0570138	0.175656	0.0793304	1.12238	0.966006	0.968617		0.12095	0.0239578	0.209007	0.0605173	0.161019	0.0814636	0.490151	0.462222	0.481627	0.918964	0.871265	0.894771		0.118568	0.06196	0.116472	0.146909	0.0877589	0.0713318	0.137586	0.137457	0.0369567	1.1594	0.772501
0.0375675	0.117715	0.147717	0.0991428	0.0492149	0.154642	0.559462	0.476154	0.521384	0.993221	1.09222	1.14556		0.0168609	0.259695	0.054166	0.0452042	0.0832721	0.183524	0.127218	0.103115	0.0846666	1.02484	1.1193	1.08686		0.0736882	0.082792	0.14952	0.16379	0.0396586	0.102551	0.619587	0.675427	0.483987	0.941097	0.903484	0.948419		0.095613	0.0820717	0.122315	0.185615	0.0665264	0.0538581	0.0900226	0.141508	0.0834693	1.03166	1.13289
0.0366351	0.2231	0.119535	0.0891012	0.114021	0.0998781	0.654118	0.52436	0.744522	1.12535	1.07858	1.18307		0.165781	0.0874424	0.0437768	0.124331	0.0920382	0.0956307	0.18306	0.197675	0.0597341	1.06668	1.19774	1.12257		0.0843019	0.0195369	0.241235	0.103724	0.154396	0.0478803	0.667115	0.744411	0.475474	1.01344	0.845111	1.04245		0.136901	0.0697218	0.0933769	0.0895684	0.0194825	0.235914	0.0777408	0.202981	0.040278	1.10822	1.14215
0.0550821	0.167789	0.0831289	0.104243	0.042348	0.156409	0.639105	0.70079	0.769105	1.22271	1.13765	1.19464		0.0784907	0.125702	0.0928073	0.166961	0.0611985	0.0838407	0.298981	0.00913547	0.0158831	1.19122	1.19901	1.16477		0.122307	0.0791095	0.104584	0.0743167	0.093639	0.141044	0.429053	0.881409	0.702537	1.0213	0.911273	1.06143		0.111239	0.0412757	0.147485	0.150776	0.0755746	0.0796489	0.0990087	0.0794369	0.148554	1.19015	1.1208
0.025243	0.161111	0.119646	0.138727	0.108737	0.0555355	0.728656	0.768811	0.701533	1.14999	1.28297	1.27205		0.0673805	0.0618718	0.167748	0.0173281	0.332119	0.00279091	0.0187109	0.138087	0.188202	1.23964	1.23427	1.23109		0.0524987	0.175038	0.0784631	0.107193	0.157366	0.261827	0.705111	0.774658	0.629231	0.922628	1.12162	1.04276		0.190336	0.0639119	0.0457523	0.113085	0.0979909	0.0949238	0.0475007	0.0909903	0.194509	1.29831	1.25046
0.150074	0.0825195	0.0734061	0.0481516	0.0393104	0.215538	0.795496	0.756665	0.760839	1.18434	1.35032	1.32334		0.0675436	0.0941834	0.132273	0.0953662	0.0787522	0.134882	0.157884	0.197815	0.0343011	1.17728	1.29385	1.38687		0.127197	0.104595	0.074208	0.193677	0.0730387	0.0512842	0.712388	0.8133	0.679313	1.08285	1.06202	1.02613		0.0576312	0.106375	0.132994	0.156025	0.00801138	0.141964	0.108171	0.124113	0.112716	1.34012	1.24843
0.115349	0.119101	0.0715498	0.0651987	0.0582634	0.179538	0.73636	0.733478	0.939162	1.42349	1.21329	1.38021		0.124419	0.0692323	0.100349	0.0322489	0.169863	0.106888	0.207778	0.0971153	0.181107	1.4149	1.2776	1.32451		0.128747	0.0266599	0.150593	0.156394	0.15842	0.00618587	0.827451	0.65256	0.805989	0.99265	1.19131	1.06804		0.152448	0.0675254	0.0770265	0.10763	0.148017	0.0503532	0.0568982	0.145054	0.161047	1.39758	1.40107
0.10897	0.0574236	0.139607	0.0741177	0.37888	0.00176193	0.919278	0.830777	0.769945	1.57834	1.28272	1.27894		0.186228	0.0704251	0.0373465	0.0157438	0.033972	0.259284	0.140244	0.183315	0.351442	1.39203	1.34698	1.40099		0.119545	0.105992	0.0834626	0.145824	0.0787134	0.0994621	0.805281	0.876699	0.68802	1.06792	1.13747	1.11261		0.0751905	0.116324	0.105486	0.0745474	0.162727	0.0687257	0.202602	0.0676431	0.134755	1.46945	1.26605
0.0626088	0.0361524	0.207239	0.190652	0.0443074	0.0680408	0.846878	0.846034	0.914087	1.59099	1.31619	1.34382		0.117881	0.089244	0.0868748	0.0299365	0.300924	0.0218607	0.367354	0.350626	0.26602	1.45183	1.35463	1.44454		0.103831	0.0872612	0.117907	0.0947385	0.215187	0.0200745	0.784084	0.825716	0.8322	1.03526	1.12406	1.23668		0.101192	0.117047	0.0787612	0.103287	0.14378	0.0589333	0.226073	0.131132	0.116795	1.52436	1.28349
0.186244	0.0184524	0.101303	0.206765	0.0275023	0.071733	0.608117	1.25013	0.856757	1.40625	1.49531	1.45144		0.117498	0.00283706	0.179339	0.290991	0.0317343	0.0137257	0.393397	0.587955	0.302648	1.47576	1.47123	1.406		0.0942514	0.0883203	0.123428	0.106188	0.188028	0.0417834	0.959393	0.735858	0.839749	1.04185	1.10951	1.31963		0.105178	0.0634969	0.128325	0.0825601	0.0835316	0.139908	0.0145045	0.21624	0.342255	1.38934	1.37696
0.158693	0.0511282	0.0961788	0.32251	0.0547503	0.0382401	0.817443	0.983522	1.00103	1.52689	1.37111	1.548		0.0796438	0.0947227	0.119633	0.0919597	0.136523	0.0835177	0.443538	0.574671	0.502791	1.52848	1.44903	1.46849		0.12399	0.0668398	0.11517	0.142543	0.0844081	0.121049	0.891899	0.865823	0.864278	1.2405	1.10836	1.18214		0.176507	0.127046	0.00655381	0.0613732	0.122149	0.122477	0.317542	0.281091	0.133366	1.44122	1.47326
0.0864768	0.164799	0.0607245	0.057108	0.102379	0.149513	0.816773	1.09352	0.975703	1.45026	1.61333	1.46341		0.0809496	0.137314	0.0757366	0.0434293	0.264167	0.00140397	0.560773	0.576969	0.530258	1.59284	1.37287	1.56129		0.0519185	0.121036	0.136045	0.117213	0.135144	0.119643	0.857767	0.952626	0.889606	1.36169	1.11261	1.1317		0.118028	0.0580813	0.120891	0.0961792	0.124097	0.0857236	0.545905	0.21668	0.245416	1.45799	1.49422
0.159966	0.0842658	0.0617684	0.0720577	0.073448	0.166494	0.847467	1.10472	1.02681	1.50087	1.52803	1.5761		0.0972049	0.0182921	0.178503	0.0702923	0.144468	0.0942402	0.57915	0.655167	0.592683	1.54024	1.51066	1.5541		0.0433458	0.0799428	0.185711	0.0628559	0.1477	0.209444	0.853001	0.915182	1.00382	1.20675	1.21634	1.23391		0.158834	0.0555951	0.0825707	0.0975206	0.122172	0.0863075	0.354136	0.672521	0.317342	1.6764	1.54924
0.138409	0.0258087	0.1994	0.051373	0.00121644	0.265411	1.07143	1.00082	0.98475	1.57551	1.5846	1.52289		0.207697	0.00460382	0.0816991	0.173159	0.0555956	0.0802459	0.82562	0.751677	0.402703	1.53052	1.66808	1.4844		0.205433	0.0508696	0.0556971	0.230522	0.188472	0.121006	0.924159	0.98932	0.930521	1.26906	1.25811	1.18684		0.0227653	0.00404911	0.278284	0.0620918	0.175185	0.0687234	0.534592	0.654874	0.445533	1.60228	1.55525
0.00332925	0.162628	0.152701	0.0969577	0.0927509	0.131291	1.06167	1.08641	0.995916	1.56339	1.56359	1.61602		0.0948393	0.0993242	0.0998365	0.0433536	0.14982	0.115826	0.79197	0.641916	0.672114	1.65081	1.54771	1.54448		0.172208	0.0926661	0.0441259	0.257143	0.237181	0.228676	0.97881	0.963631	0.973558	1.3251	1.15218	1.31172		0.115375	0.073955	0.10767	0.0672174	0.11305	0.125733	0.659885	0.62509	0.560025	1.57021	1.56297
0.0786047	0.130804	0.0965908	0.173323	0.13098	0.0256973	1.09878	1.04603	1.06218	1.44464	1.57898	1.76439		0.0418113	0.0972153	0.154973	0.0959909	0.190472	0.0225375	0.640595	0.735224	0.817181	1.47937	1.6719	1.63672		0.131053	0.0598257	0.121121	0.387322	0.23017	0.372508	0.942944	0.975193	1.06386	1.19326	1.41134	1.2174		0.0879607	0.130135	0.0789046	0.149801	0.139203	0.0169967	0.404968	0.840518	0.812514	1.54579	1.60278
0.0878978	0.209773	0.00832953	0.210769	0.0218033	0.106427	1.24981	0.983938	1.06025	1.66655	1.58972	1.59473		0.154828	0.00311856	0.142291	0.130122	0.0178665	0.161012	0.79557	0.800415	0.678015	1.68133	1.59962	1.57005		0.0568387	0.123254	0.128907	0.36524	0.460213	0.464547	1.08806	0.849261	1.12268	1.40766	1.19546	1.27589		0.116535	0.0871579	0.0933076	0.0260584	0.107177	0.172765	0.844051	0.75349	0.580459	1.64336	1.57134
0.138724	0.0734855	0.0997904	0.155732	0.11149	0.0957783	1.28163	1.19348	0.893888	1.58562	1.69757	1.60981		0.121766	0.104238	0.0679962	0.0733251	0.118586	0.117089	0.673048	0.796246	0.882706	1.78057	1.58043	1.532		0.0606162	0.137584	0.1108	0.51392	0.549312	0.550768	0.953164	1.05049	1.11334	1.4431	1.21529	1.28962		0.0171672	0.267598	0.0122348	0.157675	0.0408097	0.107515	0.702991	0.767652	0.770357	1.59262	1.54739
0.0413033	0.134144	0.133552	0.193819	0.054187	0.171994	1.33596	0.955876	1.15516	1.59659	1.68548	1.63794		0.136613	0.0705193	0.0868677	0.0213961	0.133598	0.154006	0.809097	0.767144	0.871759	1.62693	1.47351	1.81956		0.0405017	0.168898	0.0996007	0.637134	0.572088	0.614778	1.18072	1.03201	0.964268	1.30964	1.40051	1.27685		0.12751	0.0752544	0.0942359	0.117311	0.000377504	0.189067	0.740537	0.715673	0.86579	1.77229	1.53531
0.231825	0.0219199	0.0552556	0.00115769	0.403878	0.137964	1.19784	1.18565	1.11751	1.68467	1.55584	1.70049		0.143879	0.103363	0.0467583	0.137833	0.0175667	0.188734	0.781861	0.88278	0.852359	1.72791	1.63799	1.5751		0.129144	0.0295294	0.150326	0.7102	0.67225	0.61855	1.0706	1.13575	1.02766	1.16881	1.43814	1.41005		0.10568	0.058644	0.132676	0.127742	0.172235	0.00602221	0.781031	0.777474	0.814496	1.5425	1.76372
0.0589824	0.226174	0.0238437	0.194449	0.244201	0.299349	1.11443	1.28468	1.16189	1.71939	1.61907	1.62655		0.0903093	0.129838	0.0738528	0.16516	0.041633	0.102207	0.861829	0.846007	0.899164	1.64435	1.67185	1.64881		0.0965753	0.105361	0.107063	0.77733	0.652374	0.724296	1.0853	1.11498	1.08472	1.42216	1.36134	1.2635		0.196623	0.0249644	0.0754125	0.206996	0.00761453	0.106618	0.790689	0.848143	0.818168	1.56677	1.65536
0.13429	0.114969	0.0597411	0.31883	0.391345	0.321824	1.27925	1.23159	1.13116	1.50971	1.85946	1.61083		0.153731	0.113189	0.02708	0.0376282	0.0774933	0.193879	1.0296	0.687317	0.950085	1.49844	1.71815	1.76341		0.0747994	0.122677	0.111524	0.74569	0.786431	0.753879	1.13707	1.13986	1.07106	1.38928	1.31157	1.38215		0.0455316	0.228188	0.0232809	0.189794	0.0607711	0.0554348	0.919891	0.787375	0.839735	1.68168	1.70575
0.126601	0.0324786	0.146921	0.417963	0.46193	0.473108	1.13955	1.28174	1.26571	1.79114	1.58867	1.62119		0.0425867	0.0391897	0.212224	0.00657156	0.186865	0.128706	0.8469	0.990775	0.913325	1.60466	1.73777	1.65856		0.153308	0.100955	0.0547376	0.867007	0.77893	0.754063	1.11462	1.05026	1.21912	1.49204	1.47296	1.157		0.105825	0.150279	0.040896	0.0892124	0.0438416	0.172946	0.966054	0.805655	0.826291	1.70001	1.73579
0.151039	0.0535906	0.10737	0.624009	0.464042	0.582949	1.27692	1.23626	1.22783	1.5101	1.77814	1.72776		0.0196616	0.0914854	0.182853	0.182098	0.0180136	0.144916	0.795001	0.897699	1.0913	1.62018	1.66086	1.73496		0.0279328	0.222988	0.113945	0.601801	1.16967	0.712526	1.18699	1.2604	0.969603	1.33222	1.47193	1.34185		0.0120004	0.0691365	0.215863	0.106254	0.0927372	0.107009	0.965899	0.84144	0.835661	1.6216	1.65501
0.112596	0.149559	0.0438451	0.477656	0.749522	0.683822	1.18395	1.24277	1.40428	1.77177	1.625	1.63723		0.129733	0.0798884	0.084379	0.0948145	0.120451	0.0937341	0.803967	1.14156	0.916474	1.59745	1.68709	1.74946		0.21473	0.059069	0.0352007	0.743975	0.980879	0.882146	1.18962	1.08906	1.19832	1.52879	1.24206	1.42615		0.113561	0.146339	0.0370996	0.212994	0.0506633	0.143669	0.915081	0.956497	0.876421	1.72925	1.6042
0.237667	0.00231298	0.0736458	0.682075	0.680998	0.688926	1.30717	1.18363	1.3822	1.63465	1.72129	1.69006		0.155561	0.109905	0.0285339	0.123438	0.138054	0.047508	0.951729	1.00826	0.962006	1.7407	1.6957	1.6096		0.0784171	0.13379	0.0967933	0.866786	0.828777	0.989437	1.25693	1.2295	1.03257	1.44949	1.40344	1.37707		0.107502	0.0608965	0.128601	0.0249121	0.151028	0.13006	1.1475	0.747096	0.889404	1.62917	1.74909
[truncated: 193 more columns]
